# Supplementary material for: Computed tomography porosity and spherical indentation for determining cortical bone millimetre-scale mechanical properties
Source: Sci Rep. 2019 May 15;9:7416. doi: 10.1038/s41598-019-43686-6 (PMC6520408; doi:10.1038/s41598-019-43686-6)
Supplement: Supplementary file 1 — Supplementary Materials 1 [file 41598_2019_43686_MOESM1_ESM.xlsx]

## Sheet: Sheet1
Supplementary Materials 1: Bulk Wave Ultrasound Data. Title of manuscript: Computed tomography porosity and spherical indentation for determining cortical bone millimetre-scale mechanical properties. Authors: OR Boughton, S Ma, X Cai, L Yan, L Peralta, P Laugier, J Marrow, F Giuliani, U Hansen, RL Abel, Q Grimal, JP Cobb
Bulk wave US. Dim= dimension (mm), TOF = time of flight, V = velocity, STD = standard deviation (each measurement represents a mean of 6 measurements), C11 = the modulus in the 11 direction
Sample	dim1	dim2	dim3	mass	density	TOF11	TOF22	TOF33	STD_TOF11	STD_TOF22	STD_TOF33	V11	V22	V33	STD_V11	STD_V22	STD_V33	C11	C22	C33	STD_C11	STD_C22	STD_C33
1	2.9725	3.3275	5.9525	102.175	1.73542	0.909167	0.933333	1.43833	0.00758288	0.00408248	0.00752773	3269.67	3565.24	4138.56	27.1558	15.4841	21.6437	18.554	22.0591	29.7245	18.554	22.0591	29.7245
2	3.0925	3.115	5.9225	110.95	1.94471	0.905833	0.855	1.465	0.00376386	0.00408248	0.0068313	3414.03	3643.34	4042.74	14.1738	17.3493	18.8	22.6671	25.8145	31.7843	22.6671	25.8145	31.7843
3	3.15	3.12	6.1225	110.15	1.83059	0.944167	0.8475	1.47583	0.0140535	0.00376386	0.0073598	3336.9	3681.48	4148.59	50.7129	16.3655	20.6603	20.3874	24.8109	31.5065	20.3874	24.8109	31.5065
4	3.13	3.085	6.0825	116.1	1.97674	0.890833	0.839167	1.54917	0.00376386	0.00935414	0.00524404	3513.62	3676.65	3926.34	14.8327	40.988	13.2912	24.4043	26.7239	30.4741	24.4043	26.7239	30.4741
5	3.055	3.1275	5.775	101.95	1.84768	0.864167	0.915833	1.41333	0.00880341	0.00917424	0.0183485	3535.5	3415.21	4086.65	36.0621	33.934	52.3834	23.0976	21.5524	30.8618	23.0976	21.5524	30.8618
6	3.1875	3.11	6.1	114.9	1.90011	1.00917	0.896667	1.5325	0.00758288	0.00774597	0.00917424	3158.7	3468.62	3980.54	23.8284	30.3035	23.7815	18.959	22.8623	30.1077	18.959	22.8623	30.1077
7	2.8475	3.0275	6.2125	100.375	1.87418	0.836667	0.805833	1.55417	0.0114018	0.0066458	0.00821584	3403.92	3757.19	3997.41	46.9134	30.9151	21.0717	21.7189	26.4583	29.9488	21.7189	26.4583	29.9488
8	3.3575	3.1	6.0975	124.95	1.96882	0.915	0.895833	1.4975	0.0060553	0.00917424	0.0139344	3669.53	3460.77	4072.08	24.2931	35.3561	37.9362	26.5121	23.5825	32.6491	26.5121	23.5825	32.6491
9	2.675	3.1275	6.0825	99.8	1.96122	0.8625	0.7125	1.46417	0.0120069	0.00584523	0.00935414	3101.96	4389.72	4154.38	43.6766	35.8837	26.5421	18.8743	37.7942	33.8497	18.8743	37.7942	33.8497
10	3.13	3.16	6.1475	113.425	1.86543	0.889167	0.913333	1.51917	0.0103682	0.00816497	0.00758288	3520.55	3460.08	4046.71	41.3194	30.8556	20.1477	23.1233	22.3347	30.5486	23.1233	22.3347	30.5486
11	3.0975	3.075	6.085	84.3	1.45449	1.25167	0.828333	1.47417	0.0109545	0.00516398	0.00524404	2474.86	3712.39	4127.8	21.468	23.0811	14.684	8.90919	20.0462	24.7829	8.90919	20.0462	24.7829
12	2.9375	3.1525	5.6375	93.375	1.78859	0.820833	0.881667	1.33833	0.0066458	0.00316228	0.00516398	3578.88	3575.65	4212.38	29.0279	12.8252	16.2261	22.9102	22.8679	31.7374	22.9102	22.8679	31.7374
13	2.8575	2.865	6.7275	101.2	1.83745	0.881667	0.820833	1.69583	0.00447214	0.00917424	0.00970395	3241.09	3490.72	3967.18	16.4403	38.9122	22.757	19.3022	22.3919	28.9196	19.3022	22.3919	28.9196
14	3.11	3.12	6.05	106.9	1.82099	0.835	0.874167	1.53	0.00816497	0.0041833	0.0129099	3724.85	3569.18	3954.48	36.5358	16.9971	33.3822	25.2673	23.1981	28.4782	25.2673	23.1981	28.4782
15	3.1825	3.13	6.055	110	1.82375	0.979167	0.926667	1.47	0.0136931	0.04219	0.0060553	3250.74	3383.16	4119.11	45.0924	143.984	16.9714	19.2752	20.9058	30.9441	19.2752	20.9058	30.9441
16	3.2025	3.1275	6.1125	110.375	1.80287	0.869167	0.896667	1.54167	0.00758288	0.00447214	0.01	3684.8	3487.99	3965	32.006	17.3967	25.77	24.4805	21.9344	28.3444	24.4805	21.9344	28.3444
17	3.1775	3.0875	6.1125	112.8	1.88104	0.885	0.944167	1.51833	0.0112546	0.00935414	0.010328	3590.88	3270.34	4025.95	45.9255	32.0538	27.2421	24.2582	20.1196	30.4896	24.2582	20.1196	30.4896
18	3.02	3.1	6.0675	104.325	1.83658	0.87	0.874167	1.50333	0.00875595	0.00689202	0.00983192	3471.56	3546.42	4036.17	35.0021	27.9611	26.2342	22.1358	23.1	29.9202	22.1358	23.1	29.9202
19	3.125	3.1075	6.12	98.4	1.6557	1.42083	0.921667	1.58	0.0387836	0.00774597	0.0163299	2200.83	3371.81	3873.76	62.1426	28.3389	39.9312	8.02496	18.8249	24.8477	8.02496	18.8249	24.8477
20	3.0475	3.085	6.125	108.375	1.88202	0.924167	0.835	1.50083	0.00880341	0.00408248	0.00970395	3297.81	3694.68	4081.21	31.3852	18.0141	26.6313	20.4696	25.6914	31.3485	20.4696	25.6914	31.3485
