# Supplementary material for: Computed tomography porosity and spherical indentation for determining cortical bone millimetre-scale mechanical properties
Source: Sci Rep. 2019 May 15;9:7416. doi: 10.1038/s41598-019-43686-6 (PMC6520408; doi:10.1038/s41598-019-43686-6)
Supplement: Supplementary file 2 — Supplementary Materials 2 [file 41598_2019_43686_MOESM2_ESM.xlsx]

## Sheet: All data
Supplementary Materials 2	Title of manuscript: Computed tomography porosity and spherical indentation for determining cortical bone millimetre-scale mechanical properties. Authors: OR Boughton, S Ma, X Cai, L Yan, L Peralta, P Laugier, J Marrow, F Giuliani, U Hansen, RL Abel, Q Grimal, JP Cobb																					New Ordering for Graph based on Medians
	Elastic Modulus, E (Gpa)
Sample No	1	2	3	4	5	6	7	8	9	10	11	12	13	14	15	16	17	18	19	20	Old No.	4	6	5	7	12	3	16	10	20	9	11	18	2	17	15	1	13	8	19	14
Indent No																					New no.	1	2	3	4	5	6	7	8	9	10	11	12	13	14	15	16	17	18	19	20
1	5.28004	5.16794	2.84932	1.78387	2.70429	2.35094	2.83982	6.77607	4.6356	2.80521	4.83661	3.9167	4.21944	5.56584	5.64195	3.1759	4.76873	3.10769	6.37531	5.20281		1.78387	2.35094	2.70429	2.83982	3.9167	2.84932	3.1759	2.80521	5.20281	4.6356	4.83661	3.10769	5.16794	4.76873	5.64195	5.28004	4.21944	6.77607	6.37531	5.56584
2	5.49057	5.79073	4.52575	1.75003	2.50566	2.65235	3.18156	7.34705	4.69626	2.96433	5.21589	3.9416	4.30253	5.39423	5.36801	2.62003	4.15552	4.79189	6.57152	6.27064		1.75003	2.65235	2.50566	3.18156	3.9416	4.52575	2.62003	2.96433	6.27064	4.69626	5.21589	4.79189	5.79073	4.15552	5.36801	5.49057	4.30253	7.34705	6.57152	5.39423
3	5.95507	5.80418	3.26086	1.66633	2.59682	2.54246	5.2345	5.90077	4.46554	4.60299	4.90756	3.87685	4.62797	6.19295	5.76051	3.09297	5.45565	5.52605	6.17513	5.75874		1.66633	2.54246	2.59682	5.2345	3.87685	3.26086	3.09297	4.60299	5.75874	4.46554	4.90756	5.52605	5.80418	5.45565	5.76051	5.95507	4.62797	5.90077	6.17513	6.19295
4	6.99829	3.87365	3.81028	1.308	2.18592	2.95071	4.1501	6.51983	6.27163	4.22186	3.75037	3.17209	6.39056	5.4071	6.1566	4.41803	6.22611	5.82809	5.89087	4.46764		1.308	2.95071	2.18592	4.1501	3.17209	3.81028	4.41803	4.22186	4.46764	6.27163	3.75037	5.82809	3.87365	6.22611	6.1566	6.99829	6.39056	6.51983	5.89087	5.4071
5	3.95842	6.35874	3.88844	2.48381	3.35849	2.76067	4.01753	5.81011	3.83139	3.81243	4.57605	4.14246	4.64359	5.54811	5.60483	4.49624	5.36457	3.05081	6.20079	3.90106		2.48381	2.76067	3.35849	4.01753	4.14246	3.88844	4.49624	3.81243	3.90106	3.83139	4.57605	3.05081	6.35874	5.36457	5.60483	3.95842	4.64359	5.81011	6.20079	5.54811
6	5.2716	6.48568	3.97982	2.22838	2.30254	2.61671	3.37471	5.5296	4.52444	3.64123	4.8894	4.619	5.54427	4.80602	5.22402	3.62376	3.83041	3.80302	6.40889	4.93899		2.22838	2.61671	2.30254	3.37471	4.619	3.97982	3.62376	3.64123	4.93899	4.52444	4.8894	3.80302	6.48568	3.83041	5.22402	5.2716	5.54427	5.5296	6.40889	4.80602
7	6.01462	5.47606	4.68568	1.88919	2.9458	3.38588	4.93659	6.15727	5.90875	5.69201	4.2306	4.36207	6.15546	6.89433	6.32354	4.10692	6.34778	5.81452	5.43718	5.55897		1.88919	3.38588	2.9458	4.93659	4.36207	4.68568	4.10692	5.69201	5.55897	5.90875	4.2306	5.81452	5.47606	6.34778	6.32354	6.01462	6.15546	6.15727	5.43718	6.89433
8	5.94519	3.73976	5.49976	1.82543	2.83369	2.24078	4.45521	6.4361	4.99298	4.95896	3.57011	3.96863	5.63315	6.65124	5.63504	4.34099	5.12694	6.22073	6.12668	4.75413		1.82543	2.24078	2.83369	4.45521	3.96863	5.49976	4.34099	4.95896	4.75413	4.99298	3.57011	6.22073	3.73976	5.12694	5.63504	5.94519	5.63315	6.4361	6.12668	6.65124
9	3.39885	5.35956	4.75587	3.1875	3.59866	2.60191	3.63465	6.64337	3.84758	6.37751	4.86051	4.05573	4.09569	6.75861	5.02477	5.89733	4.00793	3.84597	5.94854	3.01004		3.1875	2.60191	3.59866	3.63465	4.05573	4.75587	5.89733	6.37751	3.01004	3.84758	4.86051	3.84597	5.35956	4.00793	5.02477	3.39885	4.09569	6.64337	5.94854	6.75861
10	5.46893	5.41989	5.1784	2.94752	3.1595	2.88607	3.05679	5.58412	4.36985	4.51581	5.22847	4.27258	5.40279	7.96247	5.04481	4.72614	5.8539	4.27986	6.3628	4.42968		2.94752	2.88607	3.1595	3.05679	4.27258	5.1784	4.72614	4.51581	4.42968	4.36985	5.22847	4.27986	5.41989	5.8539	5.04481	5.46893	5.40279	5.58412	6.3628	7.96247
11	5.45233	5.47704	3.57336	2.64328	3.18552	2.84422	3.64766	4.08603	4.28952	5.2635	4.59473	3.74451	5.67593	6.96558	5.55199	3.55309	5.86453	5.92669	6.34767	5.22339		2.64328	2.84422	3.18552	3.64766	3.74451	3.57336	3.55309	5.2635	5.22339	4.28952	4.59473	5.92669	5.47704	5.86453	5.55199	5.45233	5.67593	4.08603	6.34767	6.96558
12	6.4331	3.69007	5.87946	2.20306	3.23894	2.18712	5.06769	6.04796	4.92285	3.53365	3.66253	4.03618	6.20299	6.1349	3.90592	3.82228	5.54566	5.90767	6.23926	3.69245		2.20306	2.18712	3.23894	5.06769	4.03618	5.87946	3.82228	3.53365	3.69245	4.92285	3.66253	5.90767	3.69007	5.54566	3.90592	6.4331	6.20299	6.04796	6.23926	6.1349
13	2.83948	4.4182	2.81494	4.36563	3.67235	2.82678	2.91548	6.32035	3.7412	5.52063	6.02325	3.68087	3.7406	7.10884	4.8822	5.29513	3.039	5.00706	6.26758	3.09194		4.36563	2.82678	3.67235	2.91548	3.68087	2.81494	5.29513	5.52063	3.09194	3.7412	6.02325	5.00706	4.4182	3.039	4.8822	2.83948	3.7406	6.32035	6.26758	7.10884
14	4.79306	5.69746	4.38736	4.12647	3.46921	2.70457	2.92972	7.05555	5.14577	5.84545	5.43365	3.18482	6.08771	7.95027	5.30704	4.92227	6.59767	3.94869	6.95785	3.22273		4.12647	2.70457	3.46921	2.92972	3.18482	4.38736	4.92227	5.84545	3.22273	5.14577	5.43365	3.94869	5.69746	6.59767	5.30704	4.79306	6.08771	7.05555	6.95785	7.95027
15	4.46844	4.99379	3.53731	3.39017	3.05633	2.86345	3.49399	5.50776	5.8286	4.34092	4.06713	3.20771	5.69099	7.28832	3.91437	4.69971	4.71941	5.33957	6.30122	3.17104		3.39017	2.86345	3.05633	3.49399	3.20771	3.53731	4.69971	4.34092	3.17104	5.8286	4.06713	5.33957	4.99379	4.71941	3.91437	4.46844	5.69099	5.50776	6.30122	7.28832
16	5.79362	3.4453	2.4996	2.52363	3.23463	2.36711	5.06174	5.19743	5.00661	3.43673	3.63759	3.19035	5.15587	6.67494	5.6035	4.91299	5.67584	5.08688	5.19653	3.2264		2.52363	2.36711	3.23463	5.06174	3.19035	2.4996	4.91299	3.43673	3.2264	5.00661	3.63759	5.08688	3.4453	5.67584	5.6035	5.79362	5.15587	5.19743	5.19653	6.67494
Mean of all indentations	5.21977	5.07273	4.06813	2.5183	3.00255	2.67364	3.87318	6.05599	4.77862	4.46815	4.59156	3.83529	5.22144	6.45447	5.30828	4.2297	5.15888	4.84028	6.17509	4.36738
S.D. all indentations	1.07734	0.939534	0.966301	0.87586	0.44178	0.298822	0.832529	0.773447	0.726911	1.04945	0.706069	0.439926	0.824466	0.903188	0.650795	0.857304	0.981037	1.02232	0.404046	1.04644
Mean of indentations 6,7,10 and 11	5.55187	5.71467	4.35431	2.42709	2.89834	2.93322	3.75394	5.33925	4.77314	4.77814	4.7358	4.24954	5.69461	6.6571	5.53609	4.00248	5.47416	4.95602	6.13913	5.03776
S.D. of indentations 6,7,10 and 11	0.321183	0.514703	0.716252	0.464188	0.411461	0.324153	0.824578	0.882403	0.763328	0.900391	0.424832	0.36731	0.32685	1.32689	0.565412	0.541593	1.11978	1.07484	0.468695	0.478065
Median of all indentations	5.46063	5.38972	3.93413	2.35609	3.10792	2.67846	3.64116	6.10261	4.66593	4.42836	4.71567	3.92915	5.47353	6.66309	5.46	4.37951	5.41011	5.04697	6.25342	4.44866

## Sheet: Means of data
Sample Number	Mean of all 16 indentations	Standard Deviation	Mean of central four indentations	Standard Deviation	Median of all 16 indentations
1	5.21977	1.07734	5.55187	0.321183	5.46063
2	5.07273	0.939534	5.71467	0.514703	5.38972
3	4.06813	0.966301	4.35431	0.716252	3.93413
4	2.5183	0.87586	2.42709	0.464188	2.35609
5	3.00255	0.44178	2.89834	0.411461	3.10792
6	2.67364	0.298822	2.93322	0.324153	2.67846
7	3.87318	0.832529	3.75394	0.824578	3.64116
8	6.05599	0.773447	5.33925	0.882403	6.10261
9	4.77862	0.726911	4.77314	0.763328	4.66593
10	4.46815	1.04945	4.77814	0.900391	4.42836
11	4.59156	0.706069	4.7358	0.424832	4.71567
12	3.83529	0.439926	4.24954	0.36731	3.92915
13	5.22144	0.824466	5.69461	0.32685	5.47353
14	6.45447	0.903188	6.6571	1.32689	6.66309
15	5.30828	0.650795	5.53609	0.565412	5.46
16	4.2297	0.857304	4.00248	0.541593	4.37951
17	5.15888	0.981037	5.47416	1.11978	5.41011
18	4.84028	1.02232	4.95602	1.07484	5.04697
19	6.17509	0.404046	6.13913	0.468695	6.25342
20	4.36738	1.04644	5.03776	0.478065	4.44866
