# Supplementary material for: Computed tomography porosity and spherical indentation for determining cortical bone millimetre-scale mechanical properties
Source: Sci Rep. 2019 May 15;9:7416. doi: 10.1038/s41598-019-43686-6 (PMC6520408; doi:10.1038/s41598-019-43686-6)
Supplement: Supplementary file 3 — Supplementary Materials 3 [file 41598_2019_43686_MOESM3_ESM.xlsx]

## Sheet: Sheet1
Supplementary Materials 3: Data used for the regression analyses. Title of manuscript: Computed tomography porosity and spherical indentation for determining cortical bone millimetre-scale mechanical properties. Authors: OR Boughton, S Ma, X Cai, L Yan, L Peralta, P Laugier, J Marrow, F Giuliani, U Hansen, RL Abel, Q Grimal, JP Cobb
Sample no for paper	Density mg/mm^3	CT Porosity (%)	RUS E3 Modulus (GPa)	Bulk Wave US Modulus (Gpa)	Indentation Modulus (GPa) (central four indents mean)	Compression modulus (GPa)	Ultimate Compressive Strength (MPa)	Bone Mineral Density-ashing-mg/mm^3
1	1.7214	14.3	15.3961	29.7245	5.55187	11	141	0.815271
2	1.9507	4.3	22.1892	33.8497	5.71467	13.8	180	1.15944
3	1.8545	8.3	19.0016	30.5486	4.35431	13.9	153	1.01967
4	1.4081	40	No result	24.7829	2.42709	2.3	60	0.690149
5	1.774	14.7	17.4999	31.7374	2.89834	8	115	1.01521
6	1.8177	9.7	22.75	28.9196	2.93322	6	113	1.01677
7	1.781	14.5	16.1862	28.4782	3.75394	9.9	114	0.936898
8	1.7933	13.9	18.5923	30.9441	5.33925	11.3	118	0.994774
9	1.7784	9	13.2316	28.3444	4.77314	11.1	124	0.996379
10	1.8614	7.1	18.4559	30.4896	4.77814	11.2	134	1.08393
11	1.7957	16.7	12.5636	29.9202	4.7358	6.1	85	1.03866
12	1.6168	21.6	10.436	24.8477	4.24954	7.4	96	0.925444
13	1.8375	8.8	18.6437	31.3485	5.69461	9.5	137	1.04195
14	1.9224	4.4	18.6142	31.7843	6.6571	10.6	129	1.08672
15	1.7988	13	17.6452	31.5065	5.53609	8.4	118	1.03038
16	1.9514	4.5	18.5995	30.4741	4.00248	9.3	142	1.15778
17	1.8266	13.9	17.4754	30.8618	5.47416	9.2	129	1.06928
18	1.8817	6.8	19.5488	30.1077	4.95602	8.7	127	1.09145
19	1.8567	6.1	19.0127	29.9488	6.13913	10.7	136	1.06429
20	1.9556	3.1	20.3819	32.6491	5.03776	13.9	160	1.18177
